# Supplementary material for: Genome-wide screen of otosclerosis in population biobanks: 27 loci and shared associations with skeletal structure
Source: Nat Commun. 2023 Jan 18;14:157. doi: 10.1038/s41467-022-32936-3 (PMC9849444; doi:10.1038/s41467-022-32936-3)
Supplement: Supplementary file 3 — Supplementary Data 1-26 [file 41467_2022_32936_MOESM3_ESM.xlsx]

## Sheet: Supplementary Data 1
Supplementary Data 1. Case and control characteristics
Phenotype	FinnGen		EstBB		UKBB
	Cases	Controls	Cases	Controls	Cases	Controls
Men (%)	561 (35.9%)	109059 (43.7%)	222 (22.5%)	67874 (34.5%)	387 (40.5%)	192108 (45.9%)
Women (%)	1002 (64.1%)	140222 (56.3%)	763 (77.5%)	128642 (65.5%)	569 (59.5%)	226574 (54.1%)
Age (SD)	60.3 (13.4)	52.8 (17.6)	54.3 (14.9)	44.1 (16.2)	59.0 (7.14)	56.8 (8.02)

## Sheet: Supplementary Data 2
Supplementary Data 2. Lead variants in FinnGen.xlsx
Rsid(s)	Chr	Position	NEA	EA	Nearest Gene	Consequence	OR (95% CI) (FinnGen)	OR (95% CI) (UKBB)	OR (95% CI) (EstBB)	P-value (FinnGen)	P-value (UKBB)	P-value (EstBB)	EAF (FinnGen)	EAF (UKBB)	EAF (EstBB)
rs1551645	4	55128147	T	G	KDR	Upstream gene variant	1.25 (1.15-1.35)	1.09 (0.99-1.2)	1.01 (0.91-1.11)	4.6e-08	0.08	0.88	0.28	0.32	0.31
rs753138805	4	87845066	GGAAA	G	MEPE	Frameshift variant	21.5 (9.6-48.4)	NA	0.82 (0-358)	9.8e-14	NA	0.95	0.0033	NA	0.0002
rs13192457	6	44887654	C	A	SUPT3H	Intron variant	1.3 (1.21-1.39)	1.07 (0.98-1.18)	NA	8.3e-13	0.12	NA	0.43	0.45	NA
rs4537157	6	155787295	C	T	NOX3	Intergenic variant	0.78 (0.72-0.85)	0.97 (0.87-1.09)	1.08 (0.96-1.21)	2.4e-08	0.61	0.21	0.78	0.78	0.82
rs39387	7	103845474	C	T	RELN	Intron variant	1.27 (1.18-1.36)	1.08 (0.98-1.18)	1.13 (1.03-1.24)	4.4e-11	0.12	0.0086	0.52	0.59	0.58
rs7817087	8	116552698	G	A	EIF3H	Intergenic variant	0.71 (0.65-0.76)	0.85 (0.77-0.94)	0.84 (0.76-0.92)	1.2e-19	0.00091	0.00026	0.66	0.66	0.6
rs947091	10	30765257	G	A	ZNF438	Regulatory region variant	0.75 (0.7-0.81)	0.9 (0.82-0.98)	0.85 (0.77-0.93)	5.5e-14	0.02	0.00075	0.34	0.48	0.34
rs11601767	11	65548911	T	C	LTBP3	5 prime UTR variant	0.7 (0.64-0.76)	0.82 (0.74-0.9)	0.93 (0.84-1.04)	8.4e-16	3.2e-05	0.21	0.22	0.33	0.21
rs1951391	14	103431976	T	C	MARK3	Intron variant	1.36 (1.26-1.47)	1.2 (1.09-1.32)	NA	9.8e-15	0.00019	NA	0.3	0.34	NA
rs67284550	16	1480948	C	T	PTX4	Downstream gene variant	1.25 (1.16-1.34)	1.13 (1.03-1.24)	1.09 (1-1.2)	1.4e-09	0.0094	0.057	0.43	0.42	0.39
rs11868207	17	68679579	T	C	FAM20A	Intergenic variant	1.46 (1.33-1.6)	1.29 (1.16-1.43)	1.24 (1.11-1.38)	9.9e-16	1.3e-06	0.00019	0.19	0.27	0.2

## Sheet: Supplementary Data 3
Supplementary Data 3. Lead variants in Estonian Biobank.xlsx
Rsid	Chr	Position	NEA	EA	Nearest Gene	Consequence	OR (95% CI) (FinnGen)	OR (95% CI) (UKBB)	OR (95% CI) (EstBB)	P-value (FinnGen)	P-value (UKBB)	P-value (EstBB)	EAF (FinnGen)	EAF (UKBB)	EAF (EstBB)
rs1268254805	7	41161559	T	C	SUGCT	Intergenic Variant	NA	NA	1420 (149-13500)	NA	NA	2.7e-10	NA	NA	0.001

## Sheet: Supplementary Data 4
Supplementary Data 4. Lead variants in UK Biobank.xlsx
Rsid	Chr	Position	NEA	EA	Nearest Gene	Consequence	OR (95% CI) (FinnGen)	OR (95% CI) (UKBB)	OR (95% CI) (EstBB)	P-value (FinnGen)	P-value (UKBB)	P-value (EstBB)	EAF (FinnGen)	EAF (UKBB)	EAF (EstBB)
rs450886	6	133331028	T	G	EYA4	Intron variant	NA	0.77 (0.71-0.85)	NA	NA	4.2e-08	NA	NA	0.52	NA
rs17676161	11	65492440	G	C	SCYL1	Upstream gene variant	1.44 (1.29-1.61)	2.16 (1.68-2.78)	1.42 (1.18-1.72)	7.9e-11	2.4e-09	0.00022	0.13	0.042	0.066

## Sheet: Supplementary Data 5
Supplementary Data 5. SNP-based heritability of otosclerosis in each cohort.xlsx
Study	Scale	Method	h2	SD	Z-score
META	Observed	LDSC	0.006	0.001	6
META	Liability	LDSC	0.154	0.032	4.8125
FG	Observed	LDSC	0.016	0.005	3.2
FG	Liability	LDSC	0.275	0.088	3.125
UKBB	Observed	LDSC	0.005	0.001	5
UKBB	Liability	LDSC	0.104	0.028	3.71429
ESTBB	Observed	LDSC	-0.002	0.002	-1
ESTBB	Liability	LDSC	-0.093	0.106	-0.877358
META	Observed	LDAK-THIN	0.008578	0.00049	17.5061
META	Liability	LDAK-THIN	0.226408	0.012932	17.5076
FG	Observed	LDAK-THIN	0.025408	0.001673	15.1871
FG	Liability	LDAK-THIN	0.438527	0.028867	15.1913
UKBB	Observed	LDAK-THIN	0.004523	0.000889	5.08774
UKBB	Liability	LDAK-THIN	0.211012	0.041494	5.08536
ESTBB	Observed	LDAK-THIN	0.003054	0.001848	1.6526
ESTBB	Liability	LDAK-THIN	0.065779	0.039789	1.6532
META	Observed	BLD-LDAK	0.010308	0.001156	8.91696
META	Liability	BLD-LDAK	0.272055	0.030515	8.91545
FG	Observed	BLD-LDAK	0.04	0.004	10
FG	Liability	BLD-LDAK	0.69128	0.069	10.0186
UKBB	Observed	BLD-LDAK	0.004	0.002196	1.82149
UKBB	Liability	BLD-LDAK	0.186045	0.102468	1.81564
ESTBB	Observed	BLD-LDAK	0.010734	0.004787	2.24232
ESTBB	Liability	BLD-LDAK	0.231169	0.103093	2.24233

## Sheet: Supplementary Data 6
Supplementary Data 6. LD score regression intercepts and attenuation ratios for each cohort
Cohort	FinnGen	EstBB	UKBB
Lambda GC	1.078	0.993	1.032
Mean χ^2	1.112	1.006	1.032
Intercept (SE)	1.04	1.014 (0.007)	0.991 (0.008)
Ratio (SE)	0.361 (0.110)	2.36 (1.141)	<0

## Sheet: Supplementary Data 7
Supplementary Data 7. Lead variants from the meta-analysis with cohort-level estimates.xlsx
Rsid	Chr	Position	Effect allele	Non-effect allele	EAF	Nearest Gene	Consequence	OR (95% CI)	P-value	OR (95% CI) (FinnGen)	OR (95% CI) (UKBB)	OR (95% CI) (EstBB)	P-value (FinnGen)	P-value (UKBB)	P-value (EstBB)	EAF (FinnGen)	EAF (UKBB)	EAF (EstBB)	Q statistic	Q p-value	I2
rs77249084	8	116560300	G	A	0.3	EIF3H	Regulatory region	1.31 (1.24-1.38)	1.78e-23	1.44 (1.33-1.56)	1.21 (1.09-1.34)	1.22 (1.1-1.34)	2.7e-19	0.00026	7.4e-05	0.29	0.27	0.35	9.8	0.0074	0.8
rs11868207	17	68679579	C	T	0.23	FAM20A (LINC01482)	Intergenic (Intronic)	1.34 (1.26-1.42)	1.25e-22	1.46 (1.33-1.6)	1.29 (1.16-1.43)	1.24 (1.11-1.38)	9.9e-16	1.3e-06	0.00019	0.19	0.27	0.2	5.8	0.056	0.65
rs12270054	11	65555077	T	C	0.22	LTBP3	Intronic	0.75 (0.71-0.8)	4.29e-20	0.68 (0.61-0.74)	0.76 (0.69-0.85)	0.86 (0.77-0.97)	3.8e-15	2.7e-07	0.014	0.17	0.27	0.17	9.8	0.0074	0.8
rs10592836	14	103471816	C	CAAT	0.34	MARK3	Intronic	1.25 (1.19-1.32)	2.79e-18	1.35 (1.25-1.46)	1.2 (1.09-1.32)	1.16 (1.06-1.28)	1.9e-14	0.00017	0.0013	0.3	0.34	0.36	6.9	0.032	0.71
rs71900142	10	30775253	G	GCTTCTGGCTTAAGC	0.41	ZNF438	Intergenic	0.82 (0.78-0.86)	1.2e-15	0.75 (0.7-0.81)	0.88 (0.81-0.97)	0.86 (0.78-0.94)	8.1e-14	0.0097	0.0015	0.36	0.47	0.35	8.3	0.015	0.76
rs7995158	13	110459370	G	A	0.55	COL4A2 (COL4A2-AS2)	3' UTR (Intronic)	0.82 (0.79-0.86)	1.81e-15	0.83 (0.78-0.89)	0.79 (0.72-0.86)	0.85 (0.78-0.93)	3.8e-07	2.8e-07	0.00037	0.46	0.6	0.55	1.5	0.47	0
rs39375	7	103837624	C	A	0.41	RELN	Intronic	1.21 (1.15-1.27)	3.21e-14	1.27 (1.18-1.37)	1.14 (1.04-1.25)	1.18 (1.08-1.29)	1.7e-10	0.0049	0.00034	0.34	0.44	0.42	3.8	0.15	0.47
rs791903	6	33734868	C	G	0.5	IP6K3	Intronic	0.83 (0.8-0.88)	1.15e-13	0.84 (0.79-0.91)	0.82 (0.75-0.89)	0.84 (0.76-0.92)	3.5e-06	1.3e-05	0.00011	0.42	0.56	0.49	0.32	0.85	0
rs181831514	4	87901594	T	C	0.0024	MEPE	Intergenic	12.3 (6.09-24.9)	2.87e-12	19.66 (8.92-43.33)	NA	2.04 (0.43-9.62)	1.5e-13	NA	0.37	0.0034	NA	0.0011	6.5	0.011	0.85
rs4917	3	186619924	C	T	0.64	AHSG	Missense	0.84 (0.8-0.88)	3.35e-12	0.86 (0.8-0.92)	0.77 (0.7-0.85)	0.88 (0.8-0.97)	3.7e-05	7.9e-08	0.0086	0.61	0.64	0.66	4.2	0.12	0.52
rs13192457	6	44887654	A	C	0.44	SUPT3H	Intronic	1.21 (1.14-1.28)	4.8e-11	1.3 (1.21-1.39)	1.07 (0.98-1.18)	NA	8.3e-13	0.12	NA	0.43	0.45	NA	10	0.0013	0.9
rs4636903	16	54995451	T	C	0.12	IRX5	Intergenic	1.28 (1.19-1.39)	7.32e-11	1.35 (1.2-1.52)	1.36 (1.18-1.56)	1.14 (0.99-1.31)	5.3e-07	2.1e-05	0.063	0.1	0.12	0.12	4.2	0.12	0.52
rs67284550	16	1480948	T	C	0.42	PTX4	Downstream gene	1.17 (1.12-1.23)	1.43e-10	1.25 (1.16-1.34)	1.13 (1.03-1.24)	1.09 (1-1.2)	1.4e-09	0.0094	0.057	0.43	0.42	0.39	5.8	0.055	0.66
rs11683921	2	111714056	G	T	0.38	ANAPC1	Intronic	1.17 (1.11-1.23)	3.23e-10	1.21 (1.12-1.3)	1.13 (1.03-1.24)	1.15 (1.05-1.27)	5.3e-07	0.0097	0.0024	0.34	0.41	0.37	1.4	0.49	0
rs553652	11	96200151	A	G	0.92	MAML2	Intronic	1.3 (1.2-1.42)	9.24e-10	1.35 (1.2-1.52)	1.31 (1.08-1.6)	1.21 (1.04-1.42)	4.4e-07	0.0062	0.016	0.89	0.94	0.91	1.2	0.55	0
rs73172296	13	42525753	A	G	0.11	TNFSF11	Intergenic	1.26 (1.17-1.36)	1.18e-09	1.25 (1.13-1.4)	1.42 (1.2-1.68)	1.19 (1.03-1.36)	3.2e-05	5.1e-05	0.015	0.13	0.085	0.13	2.6	0.27	0.23
rs485107	8	8723898	G	C	0.53	CLDN23	Intergenic	1.16 (1.1-1.21)	2.2e-09	1.17 (1.09-1.26)	1.15 (1.05-1.26)	1.14 (1.04-1.25)	1.7e-05	0.0026	0.0036	0.5	0.53	0.57	0.16	0.92	0
rs2762049	13	50248227	C	G	0.39	KCNRG (DLEU1)	Intergenic (Intronic)	1.16 (1.1-1.22)	2.34e-09	1.19 (1.11-1.28)	1.12 (1.02-1.23)	1.15 (1.05-1.26)	3.1e-06	0.016	0.0023	0.35	0.39	0.44	1.1	0.58	0
rs4877080	9	89398813	A	T	0.28	SEMA4D	Intronic	0.83 (0.78-0.88)	3.6e-09	0.84 (0.78-0.91)	0.81 (0.73-0.89)	NA	2e-05	3.5e-05	NA	0.28	0.28	NA	0.41	0.52	0
rs201694067	1	219593023	T	TGA	0.33	ZC3H11B	Intergenic	1.19 (1.12-1.26)	4.3e-09	1.18 (1.09-1.27)	NA	1.22 (1.11-1.34)	2.1e-05	NA	4.1e-05	0.34	NA	0.33	0.37	0.54	0
rs6066825	20	48723580	G	A	0.32	PREX1	Intronic	1.16 (1.1-1.22)	1.2e-08	1.17 (1.08-1.27)	1.25 (1.14-1.37)	1.06 (0.96-1.17)	0.00011	3.7e-06	0.21	0.27	0.36	0.29	5.4	0.066	0.63
rs66487118	19	10142669	A	G	0.3	DNMT1	Intronic	1.16 (1.1-1.23)	1.76e-08	1.14 (1.05-1.24)	1.26 (1.15-1.39)	1.1 (0.99-1.21)	0.0012	2.6e-06	0.067	0.26	0.32	0.3	4.2	0.12	0.53
rs8105161	19	41333726	C	T	0.16	TGFB1	Intronic	0.83 (0.78-0.89)	2.71e-08	0.81 (0.74-0.89)	0.85 (0.75-0.97)	0.86 (0.76-0.96)	1.2e-05	0.014	0.011	0.17	0.16	0.17	0.69	0.71	0
rs2118612	15	67108152	T	C	0.79	SMAD3	Intronic	0.85 (0.8-0.9)	3.34e-08	0.84 (0.77-0.92)	0.81 (0.73-0.91)	0.89 (0.79-0.99)	0.00012	0.00048	0.033	0.79	0.8	0.77	1.1	0.59	0
rs4464751	6	73707844	T	G	0.54	CD109	Intronic	1.14 (1.09-1.2)	3.58e-08	1.15 (1.07-1.24)	1.18 (1.07-1.29)	1.1 (1.01-1.2)	0.00011	0.00049	0.036	0.56	0.54	0.53	1.1	0.58	0
rs80339979	9	99889430	G	GA	0.64	STX17 (STX17-AS1)	Intergenic (Intronic)	1.15 (1.09-1.21)	3.66e-08	1.1 (1.03-1.19)	1.16 (1.05-1.27)	1.22 (1.11-1.34)	0.0069	0.0025	4.5e-05	0.6	0.65	0.66	2.7	0.26	0.27
rs6066131	20	46941020	C	T	0.45	EYA2	Intronic	1.14 (1.09-1.2)	4.91e-08	1.17 (1.09-1.26)	1.13 (1.03-1.24)	1.11 (1.01-1.21)	1.2e-05	0.0087	0.028	0.43	0.46	0.47	1.1	0.57	0

## Sheet: Supplementary Data 8
Supplementary Data 8. Lead variants from suggestive level association loci.xlsx
Rsid	Chr	Position	Effect allele	Non-effect allele	EAF	Nearest Gene	Consequence	Beta estimate	SE	OR (95% CI)	P-value	OR (95% CI) (FinnGen)	OR (95% CI) (UKBB)	OR (95% CI) (EstBB)	P-value (FinnGen)	P-value (UKBB)	P-value (EstBB)	EAF (FinnGen)	EAF (UKBB)	EAF (EstBB)	Q statistic	Q p-value	I2
rs10806231	6	81968979	C	T	0.61	RP11-801I18.1	Downstream gene variant	-0.14	0.02	0.87 (0.83-0.92)	5.04e-08	0.87 (0.81-0.93)	0.83 (0.76-0.91)	0.93 (0.85-1.02)	0.00011	7.5e-05	0.15	0.61	0.6	0.65	3	0.22	0.33
rs67860777,rs61684469	6	132953614	T	TATCTATAAGTGA	0.43	NA	Intergenic variant	0.13	0.02	1.14 (1.09-1.2)	5.93e-08	1.14 (1.06-1.22)	1.21 (1.1-1.32)	1.08 (0.98-1.18)	0.00027	4.7e-05	0.1	0.45	0.43	0.41	3	0.22	0.34
rs607518	1	150982195	A	G	0.21	ANXA9	5 prime UTR variant	0.16	0.03	1.17 (1.11-1.24)	8.99e-08	1.17 (1.07-1.28)	1.12 (1-1.24)	1.24 (1.11-1.38)	0.00042	0.048	0.00018	0.2	0.22	0.2	1.7	0.43	0
rs2836775	21	38946387	C	T	0.17	AF064858.6	Intron variant	0.17	0.03	1.18 (1.11-1.26)	9.56e-08	1.24 (1.14-1.35)	1.09 (0.96-1.24)	1.16 (1.02-1.32)	9.2e-07	0.18	0.022	0.23	0.15	0.16	2.6	0.27	0.24
rs72893891	18	36574273	T	A	0.12	FHOD3	Intron variant	0.2	0.04	1.23 (1.14-1.32)	1.15e-07	1.15 (1.01-1.3)	1.34 (1.18-1.54)	1.21 (1.06-1.39)	0.028	1.5e-05	0.0057	0.09	0.13	0.13	3	0.23	0.33
rs28606038	8	11436736	G	C	0.11	FAM167A	Intron variant	0.2	0.04	1.23 (1.14-1.32)	1.66e-07	1.23 (1.09-1.38)	1.3 (1.13-1.5)	1.15 (1-1.33)	0.00053	0.0003	0.054	0.1	0.12	0.11	1.4	0.5	0
rs763137008	1	199625161	T	C	0.001	NA	Intergenic variant	2.78	0.54	16.1 (5.6-46.3)	2.6e-07	19.15 (5.16-70.99)	NA (NA-NA)	11.67 (1.96-69.63)	1e-05	NA	0.007	0.0011	NA	0.00089	0.19	0.66	0
rs4988900	17	46265012	A	G	0.46	RP11-259G18.1	Upstream gene variant	0.13	0.02	1.13 (1.08-1.19)	2.9e-07	1.18 (1.1-1.27)	1.02 (0.93-1.11)	1.17 (1.07-1.29)	3.3e-06	0.74	0.00053	0.48	0.43	0.49	7.4	0.025	0.73
rs3751064	11	8937356	C	T	0.17	C11orf16	Upstream gene variant	0.19	0.04	1.21 (1.12-1.3)	4.06e-07	1.18 (1.08-1.29)	1.26 (1.12-1.43)	NA (NA-NA)	0.0004	0.00019	NA	0.18	0.16	NA	0.78	0.38	0
rs3138072	1	109925387	A	C	0.15	CSF1	Intron variant	0.18	0.04	1.2 (1.12-1.28)	4.08e-07	1.27 (1.13-1.43)	1.16 (1.03-1.3)	1.15 (1.01-1.32)	4.1e-05	0.013	0.038	0.11	0.19	0.14	1.7	0.43	0
rs116162923	6	10819154	G	T	0.021	MAK	Intron variant	0.46	0.09	1.58 (1.32-1.89)	4.41e-07	1.31 (1.01-1.71)	1.82 (1.35-2.46)	1.88 (1.26-2.81)	0.045	8.8e-05	0.0019	0.018	0.025	0.015	3.5	0.17	0.43
rs11029777	11	27005318	C	T	0.12	NA	Intergenic variant	0.18	0.04	1.2 (1.12-1.29)	5.08e-07	1.24 (1.12-1.38)	1.12 (0.98-1.29)	1.21 (1.04-1.41)	2.9e-05	0.096	0.011	0.14	0.12	0.1	1.3	0.51	0
rs11639314	15	77247760	C	T	0.64	PEAK1	Intron variant	-0.13	0.03	0.88 (0.84-0.93)	5.39e-07	0.86 (0.8-0.92)	0.99 (0.9-1.09)	0.82 (0.75-0.91)	3.1e-05	0.84	6.1e-05	0.61	0.65	0.66	8.3	0.015	0.76
rs34840883,rs397733979	1	170723948	AT	A	0.47	PRRX1	Intron variant	-0.12	0.02	0.89 (0.84-0.93)	5.72e-07	0.88 (0.82-0.95)	0.84 (0.76-0.92)	0.94 (0.86-1.03)	0.00052	0.00012	0.21	0.5	0.46	0.46	3.4	0.18	0.41
rs78669079	3	112345812	A	G	0.0048	CD200	Intron variant	1.04	0.21	2.84 (1.88-4.28)	6.62e-07	2.81 (1.5-5.26)	2.63 (1.45-4.78)	4.35 (1.15-16.44)	0.0013	0.0015	0.03	0.0038	0.0072	0.0012	0.46	0.8	0
rs543776561	16	68269451	G	GGA	0.0014	SLC7A6	Intron variant	2.07	0.42	7.89 (3.49-17.8)	7.05e-07	11.05 (1.26-97.17)	13.27 (3.54-49.77)	4.72 (1.45-15.34)	0.03	0.00013	0.0098	0.00034	0.002	0.0015	1.4	0.49	0
rs12505096	4	55139935	A	C	0.29	NA	Intergenic variant	0.16	0.03	1.17 (1.1-1.25)	7.22e-07	1.24 (1.15-1.35)	1.07 (0.97-1.18)	NA (NA-NA)	1.5e-07	0.16	NA	0.26	0.3	NA	5	0.025	0.8
rs182925542	8	104374122	C	T	0.0077	DPYS	Intron variant	0.72	0.15	2.05 (1.54-2.72)	7.9e-07	3.07 (1.49-6.33)	1.6 (0.83-3.07)	2 (1.41-2.85)	0.0023	0.16	0.00011	0.0026	0.0055	0.019	1.8	0.41	0
rs78287241	14	71563362	C	T	0.12	SIPA1L1	Intron variant	0.21	0.04	1.24 (1.14-1.34)	7.98e-07	1.18 (1.06-1.3)	1.37 (1.18-1.58)	NA (NA-NA)	0.0021	2.6e-05	NA	0.14	0.11	NA	2.8	0.095	0.64
rs767970140	4	90262799	G	C	0.0012	CCSER1	Intron variant	2.09	0.42	8.12 (3.53-18.7)	8.41e-07	7.8 (3.34-18.25)	21.72 (0.32-1486.32)	NA (NA-NA)	2.1e-06	0.15	NA	0.0029	0.00014	NA	0.22	0.64	0
rs73212812	8	22674766	A	G	0.031	CTD-3247F14.2	Downstream gene variant	0.34	0.07	1.41 (1.23-1.61)	9.22e-07	1.32 (1.09-1.6)	1.57 (1.2-2.04)	1.42 (1.07-1.89)	0.0042	0.00081	0.016	0.035	0.031	0.025	1	0.59	0
rs73096412	12	52717207	A	G	0.17	KRT126P	Intron variant	0.16	0.03	1.17 (1.1-1.25)	9.42e-07	1.16 (1.06-1.28)	1.16 (1.03-1.31)	1.19 (1.06-1.34)	0.0021	0.012	0.0037	0.16	0.17	0.17	0.12	0.94	0
rs71489821	11	31883395	T	G	0.099	RCN1	Intron variant	-0.23	0.05	0.79 (0.72-0.87)	9.65e-07	0.78 (0.69-0.87)	0.82 (0.7-0.95)	NA (NA-NA)	2.8e-05	0.0092	NA	0.099	0.098	NA	0.28	0.6	0
rs543042373	15	75366068	C	CAGAG	0.0038	SIN3A	Intron variant	1.21	0.25	3.34 (2.06-5.41)	9.69e-07	3.62 (2.01-6.5)	NA (NA-NA)	2.83 (1.21-6.58)	1.8e-05	NA	0.016	0.0045	NA	0.0029	0.22	0.64	0
rs7178753	15	82062993	C	T	0.69	NA	Intergenic variant	-0.13	0.03	0.88 (0.83-0.93)	9.78e-07	0.85 (0.78-0.91)	0.91 (0.83-1)	0.9 (0.82-1)	2.5e-05	0.053	0.043	0.7	0.68	0.72	1.6	0.45	0

## Sheet: Supplementary Data 9
Supplementary Data 9. Significantly associated missense variants in the meta-analysis.xlsx
Rsid	Chromosome	Position	EA	NEA	Nearest genes	Consequence	EAF	OR (95% CI)	P-value	SIFT	PolyPhen	CADD (PHRED)	CADD (RAW)
rs4917	3	186619924	C	T	AHSG	missense variant	0.64	0.84 (0.8-0.88)	3.4e-12	tolerated(1)	benign(0)	6.135	0.465026
rs4918	3	186620593	C	G	AHSG	missense variant	0.64	0.84 (0.8-0.88)	3.8e-12	tolerated(0.36)	benign(0)	0.352	-0.27538
rs2229642	6	33691695	G	C	ITPR3	missense variant	0.51	1.19 (1.14-1.25)	5e-13	tolerated(0.52)	benign(0.001)	8.57	0.712549
rs4713668	6	33723019	T	C	IP6K3	missense variant	0.49	1.19 (1.13-1.24)	2.6e-12	deleterious(0.03)	benign(0.166)	22.1	2.39603
rs6591182	11	65582285	G	T	EHBP1L1	missense variant	0.55	1.16 (1.1-1.21)	2.5e-09	tolerated(0.08)	possibly damaging(0.63)	21.5	2.29056
rs1193851	11	65618735	G	C	PCNX3	missense variant	0.3	0.81 (0.76-0.85)	1.4e-15	tolerated(0.07)	benign(0.431)	20.1	2.0987
rs491973	11	65959830	G	A	TSGA10IP	missense variant	0.44	0.87 (0.83-0.91)	1.5e-08	tolerated(0.99)	benign(0.001)	0.214	-0.377518
rs660118	11	65967703	C	G	SART1	missense variant	0.44	0.87 (0.83-0.91)	1.2e-08	tolerated(0.72)	benign(0.054)	14.94	1.37929
rs11544832	11	66288214	A	G	YIF1A	missense variant	0.074	1.41 (1.29-1.54)	9.9e-15	tolerated(0.06)	benign(0)	22.6	2.57935
rs117873455	11	66335086	T	C	RIN1	missense variant	0.072	1.31 (1.2-1.43)	1.2e-09	deleterious(0.01)	benign(0.012)	23	2.78454
rs140145986	11	66336010	T	C	RIN1	missense variant	0.086	1.3 (1.19-1.41)	4.1e-10	deleterious(0)	probably damaging(0.981)	23.1	2.86721
rs7990383	13	110458888	A	G	COL4A2	missense variant	0.55	0.83 (0.79-0.87)	8.4e-15	tolerated(0.99)	benign(0)	0.025	-0.803735
rs2274268	14	103563041	G	C	COA8	missense variant	0.33	1.19 (1.12-1.26)	1.6e-08	tolerated(0.22)	benign(0)	0.05	-0.674483

## Sheet: Supplementary Data 10
Supplementary Data 9. Missense variants in high LD with lead variants from the meta-analysis
Rsid	Chromosome	Position	EA	NEA	Nearest genes	Consequence	EAF	OR (95% CI)	P-value	SIFT	PolyPhen	CADD (PHRED)	CADD (RAW)
rs7990383	13	110458888	A	G	COL4A2	missense variant	0.55	0.83 (0.79-0.87)	8.4e-15	tolerated(0.99)	benign(0)	0.025	-0.8
rs4918	3	186620593	C	G	AHSG	missense variant	0.64	0.84 (0.8-0.88)	3.8e-12	tolerated(0.36)	benign(0)	0.35	-0.28
rs2229642	6	33691695	G	C	ITPR3	missense variant	0.51	1.19 (1.14-1.25)	5e-13	tolerated(0.52)	benign(0.001)	8.6	0.71
rs4713668	6	33723019	T	C	IP6K3	missense variant	0.49	1.19 (1.13-1.24)	2.6e-12	deleterious(0.03)	benign(0.166)	22	2.4
rs11526468	9	89388764	T	C	SEMA4D	missense variant	0.3	0.91 (0.87-0.96)	0.00039	deleterious(0.01)	probably damaging(0.909)	24	3.4

[truncated: 16 more sheets: Supplementary Data 11, Supplementary Data 12, Supplementary Data 13, Supplementary Data 14, Supplementary Data 15, Supplementary Data 16, Supplementary Data 17, Supplementary Data 18, Supplementary Data 19, Supplementary Data 20, Supplementary Data 21, Supplementary Data 22, Supplementary Data 23, Supplementary Data 24, Supplementary Data 25, Supplementary Data 26]
